# Supplementary material for: Experiential Culinary, Nutrition and Food Systems Education Improves Knowledge and Confidence in Future Health Professionals
Source: Nutrients. 2023 Sep 15;15(18):3994. doi: 10.3390/nu15183994 (PMC10535872; doi:10.3390/nu15183994)
Supplement: Supplementary file 1 [file nutrients-15-03994-s001.zip]

Archive with 1 entries (1 files):
- nutrients-2603972-supplementary.pdf
